# Supplementary material for: Integrating High-Resolution Mass Spectral Data, Bioassays and Computational Models to Annotate Bioactives in Botanical Extracts: Case Study Analysis of C. asiatica Extract Associates Dicaffeoylquinic Acids with Protection against Amyloid-β Toxicity
Source: Molecules. 2024 Feb 13;29(4):838. doi: 10.3390/molecules29040838 (PMC10892090; doi:10.3390/molecules29040838)
Supplement: Supplementary file 1 [file molecules-29-00838-s001.zip]

Archive with 1 entries (1 files):
- molecules-2827247-supplementary.pdf
